# Supplementary material for: NbPIRIN promotes the protease activity of papain-like cysteine protease NbRD21 to inhibit Chinese wheat mosaic virus infection
Source: PLoS Pathog. 2025 Apr 2;21(4):e1013037. doi: 10.1371/journal.ppat.1013037 (PMC11978040; doi:10.1371/journal.ppat.1013037)
Supplement: S1 Raw Data — (XLSX) [file ppat.1013037.s010.xlsx]

## Sheet: Figure 1
(B)
			Nb-1			Nb-2			Nb-3			RNAip-1-1			RNAip-1-2			RNAip-1-3			RNAip-2-1			RNAip-2-2			RNAip-2-3			RNAip-7-1			RNAip-7-2			RNAip-7-3
	UBC	18.6466	18.517	18.8157	18.3115	18.1908	18.2747	18.1348	18.4423	18.5996	17.8196	17.8108	17.9801	18.2234	18.211	18.3298	17.788	17.9564	18.1747	18.3867	18.4276	18.6583	18.2906	18.1862	18.3186	18.2481	18.4073	18.3256	18.3684	18.4526	18.6653	18.3106	18.1957	18.3326	18.2526	18.4212	18.442
	CWMV-CP	12.2075	11.6688	12.2003	11.5532	11.8396	11.5517	11.7793	11.7048	11.9531	10.2982	10.2154	10.1036	10.7913	10.5362	10.705	10.5297	10.6457	10.2906	10.9352	10.836	10.8216	10.7637	10.9127	10.3356	10.2761	10.7475	10.2304	10.3527	10.4422	10.2285	10.5562	10.552	10.3326	10.2231	10.4785	10.3723
			18.6598			18.259			18.3922			17.8702			18.2547			17.973			18.4909			18.2651			18.3374			18.4954			18.2796			18.3719
			12.0255			11.6482			11.8124			10.2057			10.6775			10.4886			10.8643			10.6707			10.4017			10.3411			10.4803			10.358
	CWMV-CP		-6.63425	0	0	-6.61087	0	0	-6.5798	0	0	-7.66444	0	0	-7.57724	0	0	-7.48437	0	0	-7.62663	0	0	-7.59443	0	0	-7.93569			-8.15433			-7.79933			-8.01396
									-6.60831			-1.05614			-0.968937			-0.876066			-1.01832			-0.986124			-1.32738			-1.54602			-1.19102			-1.40565
									1			2.07936			1.9574			1.83536			2.02556			1.98086			2.50946			2.92011			2.28315			2.64938
														STDEV
									Nb	RNAip-1	RNAip-1	RNAip-7		Nb	RNAip-1	RNAip-1	RNAip-7
								CWMV	1	1.95737	1.89465	2.61754		0.0273117	0.0900506	0.188418	0.178788
(E)		WT				WT				WT				OEPIR #4				OEPIR #4				OEPIR #4
	UBC	20.1587	19.7445	19.8071	19.5681	19.6291	19.5381	19.6564	19.6143	19.8305	20.1939	19.4715	19.5429	20.2	20.2	20.2	20.2	20.2	20.2	20.2	20.2	20.2	20.2	20.2	20.2
					19.8196				19.6095				19.7597				20.2				20.2				20.2
		OEPIR #7				OEPIR #7				OEPIR #7				OEPIR #12				OEPIR #12				OEPIR #12
		19.9673	19.9673	19.9673	19.9673	19.9673	19.9673	19.9673	19.9673	19.9673	19.9673	19.9673	19.9673	20.7551	20.6962	20.43	20.7807	20.7882	20.4284	21.0096	21.3447	20.8338	20.5548	20.9566	20.9512
					19.9673				19.9673				19.9673				20.6655				20.8927				20.8241
		WT				WT				WT				OEPIR #4				OEPIR #4				OEPIR #4
	CWMV-CP	14.4169	14.2523	14.219	14.3377	14.315	14.255	14.1671	14.1736	14.2832	13.8752	13.8929	13.5915	17.6822	17.3529	17.4493	17.4839	17.0955	17.7326	17.7306	17.8697	17.8075	17.8091	17.5187	17.5687
					14.3065				14.2277				13.9107				17.492				17.6071				17.676
		OEPIR #7				OEPIR #7				OEPIR #7				OEPIR #12				OEPIR #12				OEPIR #12
		17.0426	16.9009	16.7938	16.9277	16.9343	16.8898	16.8759	16.9626	17.0044	17.0263	17.0485	17.1806	17.8235	17.5157	17.8575	17.3598	17.6397	18.5335	17.3851	17.6736		17.8845	17.87	17.7446
					16.9163				16.9157				17.0649				17.6391				17.808				17.833
		WT	WT	WT	OEPIR #4	OEPIR #4	OEPIR #4	OEPIR #7	OEPIR #7	OEPIR #7	OEPIR #12	OEPIR #12	OEPIR #12
	CWMV-CP	-5.51315	-5.38179	-5.849	-2.70796	-2.59288	-2.52402	-3.05105	-3.05164	-2.90235	-3.02638	-3.08475	-2.99104
	AVERAGE		-5.58131			-2.60829			-3.00168			-3.03406
	STDEV		0.240949			0.0929336			0.0860211			0.0473216
	DDct		0			2.97303			2.57963			2.54726
	Fold change		1			0.127359			0.167283			0.17108
		0.0681682	0.19952	-0.267689	-0.0996758	0.0154112	0.0842646	-0.0493661	-0.0499619	0.099328	0.00767766	-0.050691	0.0430134
		WT	OEPIR #4	OEPIR #7	OEPIR #12
	CWMV-CP	1	0.127359	0.167283	0.17108
	STDEV	0.240949	0.0929336	0.0860211	0.0473216
(G)
7天
	UBC			平均值	CWMV-CP			DCT			平均值	DDCT	fold change	平均值	STDEV
WT-1	17.6244	17.496	17.7	17.6068	27.5855	27.8159	27.6202	9.97874	10.2091	10.0134
WT-2	17.4152	17.3814	17.6375	17.4781	27.4527	27.5227	27.9066	9.97462	10.0447	10.4286	10.1144	0	1	1	0.139885
WT-3	17.5761	17.5154	17.7433	17.6116	27.7943	27.6947	27.7261	10.1827	10.0831	10.1145
RNAiPIRIN#1-1	17.2851	17.5609	17.4156	17.4205	26.2018	26.3372	26.7013	8.78127	8.91665	9.28082	8.99291	-1.12147	2.17569
RNAiPIRIN#1-2	17.6221	17.4313	17.6077	17.5537	26.3343	26.2631	26.8785	8.78064	8.7094	9.32477	8.93827	-1.17611	2.25967	2.42836	0.328543
RNAiPIRIN#1-3	17.7808	17.5053	17.629	17.6384	26.5248	26.0095	26.1916	8.88638	8.3711	8.55319	8.60356	-1.51082	2.84973
RNAiPIRIN#2-1	17.431	17.8224	17.5778	17.6104	26.6625	26.6424	26.5484	9.05204	9.03196	8.93798	9.00733	-1.10705	2.15405
RNAiPIRIN#2-2	17.6548	17.3624	17.3144	17.4438	26.7016	26.627	26.5983	9.25779	9.1832	9.15452	9.1985	-0.915879	1.88672	2.09166	0.162747
RNAiPIRIN#2-3	17.462	17.5366	17.3953	17.4646	26.6347	26.3379	26.285	9.17012	8.87329	8.82043	8.95461	-1.15977	2.23421
OEPIRIN#4-1	17.4981	17.3378	17.5855	17.4738	29.4662	29.765	29.6189	11.9924	12.2912	12.1451	12.1429	2.02852	0.245106
OEPIRIN#4-2	17.5177	17.4096	17.5334	17.4869	29.7839	29.8373	29.9551	12.2969	12.3504	12.4681	12.3718	2.25743	0.209144	0.249984	0.0434854
OEPIRIN#4-3	17.7065	17.4387	17.4011	17.5154	29.1129	29.3959	29.654	11.5975	11.8805	12.1386	11.8722	1.75778	0.295703
OEPIRIN#7-1	17.7315	17.3309	17.4168	17.4931	29.6652	29.5289	29.5878	12.1721	12.0359	12.0948	12.1009	1.98655	0.252342
OEPIRIN#7-2	17.2081	17.4515	17.4743	17.378	29.333	29.5767	29.6135	11.9551	12.1987	12.2355	12.1298	2.01538	0.247348	0.261197	0.0198199
OEPIRIN#7-3	17.4969	17.5145	17.4377	17.4831	29.2945	29.3235	29.624	11.8114	11.8404	12.1409	11.9309	1.81654	0.283901
14天
WT-1	17.6714	17.1851	17.5268	17.4611	28.5586	28.4714	28.7827	11.0975	11.0103	11.3216	11.1431	1.02874	0.490138
WT-2	17.5378	17.8117	17.2897	17.5464	28.5496	28.6262	28.4572	11.0032	11.0798	10.9108	10.9979	0.883566	0.542026	0.568597	0.0945863
WT-3	17.8931	17.8348	17.5825	17.7701	28.5297	28.4564	28.3774	10.7596	10.6863	10.6072	10.6844	0.569978	0.673627
RNAiPIRIN#1-1	17.5072	17.5369	17.5908	17.545	27.6462	27.7066	27.5671	10.1013	10.1616	10.0222	10.095	-0.0193714	1.01352
RNAiPIRIN#1-2	17.462	17.5897	17.4178	17.4898	27.2036	27.6146	27.383	9.71383	10.1248	9.89315	9.91061	-0.203773	1.15171	1.07379	0.0707622
RNAiPIRIN#1-3	17.4685	17.6347	17.4794	17.5275	27.7796	27.4072	27.5024	10.2521	9.87966	9.9749	10.0356	-0.0788257	1.05616
RNAiPIRIN#2-1	17.5453	17.5205	17.775	17.6136	27.1843	27.5812	27.8596	9.57069	9.96761	10.246	9.92809	-0.186286	1.13783
RNAiPIRIN#2-2	17.3924	17.7059	17.5258	17.5414	27.4488	27.5613	27.8589	9.90747	10.0199	10.3175	10.0816	-0.032746	1.02296	1.08639	0.0583684
RNAiPIRIN#2-3	17.6621	17.8641	17.4774	17.6678	27.5704	27.5918	27.7784	9.90254	9.92392	10.1105	9.979	-0.135384	1.09839
OEPIRIN#4-1	17.5889	17.6867	17.4794	17.585	30.8722	30.8543	30.1184	13.2872	13.2692	12.5334	13.0299	2.91556	0.132534
OEPIRIN#4-2	17.4424	17.5401	17.6884	17.557	29.1535	29.8086	29.5139	11.5965	12.2516	11.9569	11.935	1.82064	0.283095	0.17928	0.0900544
OEPIRIN#4-3	17.5407	17.49	17.392	17.4742	30.7021	30.5356	30.6259	13.2278	13.0613	13.1517	13.1469	3.03256	0.12221
OEPIRIN#7-1	17.4161	17.4063	17.525	17.4491	30.3941	30.968	30.2078	12.945	13.5189	12.7587	13.0742	2.9598	0.128532
OEPIRIN#7-2	17.4504	17.5486	17.5384	17.5125	29.9477	30.6963	30.7942	12.4352	13.1839	13.2817	12.9669	2.85253	0.138453	0.138627	0.0101825
OEPIRIN#7-3	17.6335	17.6044	17.5538	17.5972	30.5326	30.4333	30.4119	12.9353	12.8361	12.8147	12.862	2.74763	0.148895
21天
WT-1	17.4849	17.6046	17.456	17.5152	26.649	26.535	26.5777	9.13384	9.01981	9.06254	9.07207	-1.04231	2.05953
WT-2	17.2766	17.5133	17.7357	17.5085	26.658	26.5958	26.4236	9.14945	9.08725	8.91506	9.05059	-1.06379	2.09042	2.15649	0.142038
WT-3	17.423	17.5343	17.5621	17.5064	26.5264	26.3581	26.3365	9.01997	8.85161	8.83006	8.90055	-1.21383	2.31953
RNAiPIRIN#1-1	17.8584	17.5997	17.6879	17.7153	25.1503	25.2383	25.2918	7.43497	7.52295	7.57644	7.51145	-2.60293	6.07518
RNAiPIRIN#1-2	17.8805	17.6544	17.3115	17.6155	25.075	25.0793	25.4968	7.45958	7.46386	7.88137	7.6016	-2.51278	5.70718	5.9577	0.217093
RNAiPIRIN#1-3	17.4923	17.5764	17.7853	17.618	25.0423	25.3065	25.0286	7.42426	7.68849	7.41055	7.50777	-2.60661	6.09072
RNAiPIRIN#2-1	17.4423	17.4314	17.8505	17.5747	25.9114	24.9559	24.7434	8.33667	7.38118	7.16865	7.62884	-2.48555	5.60046
RNAiPIRIN#2-2	17.4027	17.5784	17.6872	17.5561	24.9976	25.2752	24.7765	7.44142	7.71904	7.22036	7.46028	-2.65411	6.29456	5.49282	0.860626
RNAiPIRIN#2-3	17.4696	17.3941	17.5368	17.4669	25.5829	25.3259	25.2455	8.11608	7.85909	7.77869	7.91795	-2.19643	4.58343
OEPIRIN#4-1	17.5132	17.4489	17.6163	17.5261	28.9199	28.6298	28.2182	11.3938	11.1036	10.6921	11.0632	0.948799	0.518064
OEPIRIN#4-2	17.5585	17.4798	17.5572	17.5319	28.0582	28.0428	28.0465	10.5263	10.511	10.5147	10.5173	0.402926	0.756323	0.614898	0.125232
OEPIRIN#4-3	17.5019	17.615	17.6365	17.5845	28.6684	28.3241	28.5347	11.0839	10.7396	10.9502	10.9246	0.810192	0.570306
OEPIRIN#7-1	17.5012	17.3296	17.4402	17.4237	28.3071	28.2646	28.2533	10.8834	10.841	10.8296	10.8513	0.736955	0.600004
OEPIRIN#7-2	17.4242	17.4323	17.5911	17.4826	28.4244	28.4586	28.4491	10.9419	10.976	10.9665	10.9615	0.847078	0.555909	0.538057	0.0725403
OEPIRIN#7-3	17.3063	17.5429	17.1027	17.3173	28.5097	28.6326	28.53	11.1924	11.3154	11.2127	11.2402	1.12577	0.458257
					STDEV
	7 d	14 d	21 d		7 d	14 d	21 d
WT	1	0.568597	2.15649		0.139885	0.0945863	0.142038
RNAiPIRIN #1	2.42836	1.07379	5.9577		0.328543	0.0707622	0.217093
RNAiPIRIN #2	2.09166	1.08639	5.49282		0.162747	0.0583684	0.860626
OEPIRIN #4	0.249984	0.17928	0.614898		0.0434854	0.0298747	0.0276891
OEPIRIN #7	0.261197	0.138627	0.538057		0.0198199	0.0101825	0.0725403

## Sheet: Figure 2
(E)		UBC
		Nbcysp6-D-1	19.4537	19.6486	18.9612	18.9623
		Nbcysp6-D-2	19.3148	19.52	19.421	19.6105
		Nbcysp6-D-3	19.3476	19.3399	19.3544	19.3309
		Nbcysp6-D-4	19.5009	19.545	19.5259	19.5359
		Nbcysp6-D-5	19.5301	19.5456	19.6354	19.7068
		Nbcysp6-D-6	18.7164	18.8922	18.6652	18.7181
		Nbcysp6-1	19.3261	19.5015	19.2899	19.5544
		Nbcysp6-2	19.8883	19.9571	19.8354	19.8972
		Nbcysp6-3	19.8594	19.7677	19.8525	19.8764
		Nbcysp6-4	19.7086	19.7605	19.7494	19.6912
		Nbcysp6-5	19.1837	19.005	19.066	18.9555
		Nbcysp6-6	19.6474	19.6748	19.5271	19.5265
		GFP-1	20.0405	20.1695	20.1204	20.0458
		GFP-2	19.5564	19.5471	19.5291	19.448
		GFP-3	19.7297	19.7324	19.7516	19.8963
		GFP-4	19.834	19.8614	19.8324	19.7976
		GFP-5	20.0102	19.9875	20.0654	20.1064
		GFP-6	19.859	19.8529	19.8297	19.6138
		CWMV-CP					DCT	DCT	DCT	DCT	平均CT			fold change	平均值	STDEV
		Nbcysp6-D-1	19.7793	19.766	19.6976	19.7241	0.325605	0.117359	0.736439	0.761787	0.485298		0.0505628	0.96556	1.04873	0.0562574
		Nbcysp6-D-2	19.7595	19.6608	19.6521	19.8046	0.444616	0.140827	0.231031	0.194071	0.252637		-0.182098	1.13453
		Nbcysp6-D-3	19.6542	19.5753	19.639	19.8017	0.306656	0.235394	0.284579	0.47078	0.324352		-0.110382	1.07951
		Nbcysp6-D-4	19.9265	19.8969	19.8966	19.8823	0.425578	0.351935	0.370731	0.346352	0.373649		-0.0610858	1.04325
		Nbcysp6-D-5	20.1386	19.8245	19.9771	20.072	0.608582	0.278952	0.341748	0.365162	0.398611		-0.036124	1.02536
		Nbcysp6-D-6	19.1811	19.0283	19.1473	19.1248	0.464734	0.136097	0.482127	0.406675	0.372408		-0.0623267	1.04415
		Nbcysp6-1	20.5789	20.4699	20.6015	20.5604	1.25272	0.968378	1.31152	1.00595	1.13464		0.699906	0.615612	0.650681	0.0739657
		Nbcysp6-2	20.8609	20.8062	20.975	20.8904	0.972623	0.849098	1.13959	0.993172	0.988621		0.553886	0.681183
		Nbcysp6-3	20.8535	20.809	20.8222	20.874	0.994088	1.04127	0.969698	0.99762	1.00067		0.565933	0.675518
		Nbcysp6-4	20.7157	20.742	20.6893	20.7084	1.00704	0.981468	0.939923	1.01721	0.986408		0.551674	0.682228
		Nbcysp6-5	20.3895	20.3818	20.4079	20.5512	1.20578	1.37679	1.34196	1.59563	1.38004		0.945303	0.51932
		Nbcysp6-6	20.4595	20.453	20.5149	20.5016	0.812135	0.778226	0.987857	0.975096	0.888328		0.453594	0.730222
		GFP-1	20.449	20.5715	20.4443	20.3785	0.408506	0.401953	0.32387	0.332705	0.366759	0.434735	-0.0679761	1.04825	1.00057	0.0369028
		GFP-2	20.0267	19.8441	19.8966	19.9465	0.470277	0.297029	0.367491	0.498426	0.408306		-0.026429	1.01849
		GFP-3	20.2838	20.0964	20.1591	20.2093	0.554096	0.363983	0.407497	0.313	0.409644		-0.0250907	1.01754
		GFP-4	20.2382	20.3825	20.2191	20.253	0.404145	0.521174	0.386676	0.45537	0.441841		0.00710661	0.995086
		GFP-5	20.4833	20.556	20.5837	20.6394	0.47306	0.568542	0.518317	0.533005	0.523231		0.0884963	0.940503
		GFP-6	20.2667	20.2309	20.2846	20.2077	0.407712	0.377995	0.454957	0.593847	0.458628		0.0238929	0.983575
		GFP	Nbcysp6-D	Nbcysp6
	CWMV-CP	1.00057	1.04873	0.650681
		1.04825	0.96556	0.615612
		1.01849	1.13453	0.681183
		1.01754	1.07951	0.675518
		0.995086	1.04325	0.682228
		0.940503	1.02536	0.51932
		0.983575	1.04415	0.730222
	STDEV	0.0562574	0.0739657	0.0369028
(F）

## Sheet: Figure 3
(B)
		ct1	ct2	ct3	UBC	mean ct		delta ct	delta delta ct	fold change		STDEV
	primer CWMVCP-UBC
	OE-1-1	15.8347	15.9145	15.8578	15.9096	15.869		-0.0406268	-25.5258	4.83087e+07							STDEV
	OE-1-2	15.6736	15.383	15.6331	16.6294	15.5632		-1.0662	-26.5514	9.83452e+07	6.1814e+07	3.19931e+07			Nb	1	0.0558652
	OE-1-3	15.9302	15.9895	15.6715	15.5877	15.8637		0.276046	-25.2091	3.8788e+07					RNAi -1	5.60687	0.676862		0.185	0.0957504
	OE-6-1	15.1707	15.4684	15.0262	16.3568	15.2218		-1.135	-26.6202	1.03149e+08					RNAi -5	8.61439	0.0423282		0.436525	0.114329
	OE-6-2	15.4102	15.4888	15.724	17.4531	15.541		-1.91214	-27.3973	1.76769e+08	1.45856e+08	3.82009e+07			OE-1	0.185	0.0957504
	OE-6-3	15.4208	15.3257	15.8252	17.2709	15.5239		-1.747	-27.2322	1.5765e+08					OE-6	0.436525	0.114329
	RNAi -1-1	15.4882	14.9873	15.2372	20.5009	15.2376		-5.26333	-30.7485	1.80391e+09
	RNAi -1-2	15.069	14.977	14.952	20.4998	14.9993		-5.50047	-30.9856	2.12618e+09	1.87343e+09	2.2616e+08
	RNAi -1-3	15.1197	14.7509	14.8647	20.0812	14.9118		-5.16938	-30.6545	1.69018e+09
	RNAi -5-1	14.0299	14.0608	14.5214	20.1402	14.204		-5.93613	-31.4213	2.87573e+09
	RNAi -5-2	14.2844	14.2073	14.3345	20.2205	14.2754		-5.94506	-31.4302	2.89359e+09	2.87833e+09	1.41431e+07
	RNAi -5-3	14.7545	14.2739	14.4808	20.4341	14.5031		-5.93107	-31.4162	2.86567e+09
	Nb1	16.7514	16.9824	16.9918	19.7112	16.9085	16.8806	-2.83068	-28.3158	3.3413e+08	1	0.0558652
	Nb2	16.8777	16.7937	16.9662		16.8792
	Nb3	16.9671	16.9267	16.9384		16.944
	Nb4	16.9879	16.9665	16.5889		16.8478
	Nb5	16.6937	16.9534	16.7181		16.7884
	Nb6	16.944	16.8663	16.936		16.9154
(C)
	Nb-1	IntDen		Average	standard	STDEV
	Nb-2	179358	1
	Nb-3	183487	1.02302	1.1446	1	0.230813
	RNAiCYSP6-1-1	253037	1.41079
	RNAiCYSP6-1-2	310471	1.73101
	RNAiCYSP6-1-3	346597	1.93243	1.84749	1.61409	0.104346
	RNAiCYSP6-5-1	337018	1.87902
	RNAiCYSP6-5-2	354278	1.97526
	RNAiCYSP6-5-3	402189	2.24238	2.14583	1.87473	0.148148
	OECYSP6-1-1	398147	2.21985
	OECYSP6-1-2	156140	0.870549
	OECYSP6-1-3	187441	1.04507	0.895674	0.782518	0.138549
	OECYSP6-6-1	138358	0.771407
	OECYSP6-6-2	134303	0.748798
	OECYSP6-6-3	108729	0.606212	0.798671	0.69777	0.221644
		186712	1.041
(D)		IntDen			Average				Average	STDEV
	1	768853	749692	784924	767823	1.00134	0.976386	1.02227	1	0.0229722
	2	246041	251045	240919	246002	0.32001	0.334864	0.306933	0.320603	0.0139751
	3	286761	277782	243475	269339	0.372972	0.370528	0.310189	0.35123	0.0355633
	4	1222563	1223025	1219273	1.22162e+06	1.59011	1.63137	1.55336	1.59162	0.0390245
	5	1184898	1191452	1190095	1188815	1.54112	1.58926	1.51619	1.54886	0.0371407
	6	1930	1866	1987	1927.67	0.0025136	0.00243025	0.00258784	0.00251056	7.88381e-05
	7	2441	2411	2453	2435	0.0099227	0.00980075	0.00997148	0.00989831	8.79397e-05
	8	2436	2396	2432	2421.33	0.00904435	0.00889584	0.0090295	0.0089899	8.17938e-05
	9	2215	2235	2363	2271	0.00181317	0.00182954	0.00193432	0.00185901	6.57319e-05
	10	2145	2213	2136	2164.67	0.00180432	0.00186152	0.00179675	0.00182086	3.54126e-05
(E)
	7天
		UBC			平均值	CWMV-CP			DCT			平均值	DDCT	fold change	平均值	STDEV
	WT-1	17.4047	17.5713	17.6533	17.5431	26.9797	26.5846	26.4507	9.4366	9.0415	8.90758
	WT-2	17.5424	17.4124	17.2449	17.3999	26.764	26.6824	26.6626	9.36416	9.28253	9.26276	9.08051	0	1	1	0.272619
	WT-3	17.4428	17.6698	17.5443	17.5523	26.3133	26.1679	26.6052	8.76104	8.61554	9.05291
	RNAiCYSP6#1-1	17.226	17.6102	17.3252	17.3871	25.8192	25.4479	25.7755	8.43203	8.0608	8.38839	8.29374	-0.786773	1.72521
	RNAiCYSP6#1-2	17.4155	17.8329	17.799	17.6825	25.3492	25.9896	25.6745	7.66675	8.30711	7.99198	7.98861	-1.0919	2.13154	1.99324	0.207649
	RNAiCYSP6#1-3	17.5113	17.7673	17.8406	17.7064	25.7955	25.4852	25.8219	8.08909	7.77875	8.11546	7.99443	-1.08608	2.12296
	RNAiCYSP6#5-1	18.0847	18.1456	18.1951	18.1418	25.4533	25.7664	25.8208	7.31144	7.6246	7.67901	7.53835	-1.54216	2.91231
	RNAiCYSP6#5-2	18.1674	18.0896	17.8536	18.0369	26.0661	25.6299	25.8249	8.02919	7.59305	7.78805	7.80343	-1.27708	2.42348	2.54509	0.2898
	RNAiCYSP6#5-3	17.9464	18.0096	17.9243	17.9601	25.677	25.9609	25.88	7.71691	8.00081	7.9199	7.87921	-1.20131	2.29948
	OECYSP6#1-1	18.0472	18.2216	18.1195	18.1294	28.1897	28.1392	28.3259	10.0603	10.0098	10.1965	10.0889	1.00836	0.497111
	OECYSP6#1-2	18.0884	18.1319	18.1889	18.1364	28.113	28.526	28.3439	9.97658	10.3896	10.2075	10.1912	1.11072	0.463064	0.393166	0.151513
	OECYSP6#1-3	17.4971	17.3975	17.1391	17.3446	28.6017	28.4436	28.7966	11.2571	11.099	11.452	11.2694	2.18888	0.219322
	OECYSP6#6-1	17.4011	17.717	17.3456	17.4879	28.5266	28.6262	28.6516	11.0387	11.1383	11.1637	11.1136	2.03306	0.244337
	OECYSP6#6-2	17.6332	17.6678	17.7424	17.6811	28.4832	28.4133	28.4567	10.8021	10.7322	10.7756	10.77	1.68945	0.310045	0.290078	0.0397194
	OECYSP6#6-3	17.4951	17.9924	17.5239	17.6705	28.3022	28.5107	28.4281	10.6317	10.8402	10.7576	10.7432	1.66268	0.315852
	14天
	WT-1	17.856	17.6424	17.6327	17.7103	27.5354	27.5063	27.7676	9.82503	9.79597	10.0573	9.89275	0.812237	0.569498
	WT-2	17.6862	18	17.9489	17.8784	27.6344	27.6991	27.6596	9.75597	9.82067	9.7812	9.78595	0.705434	0.613258	0.601932	0.0285108
	WT-3	17.9254	17.5881	17.7634	17.759	27.9849	27.2957	27.2857	10.2259	9.53674	9.52668	9.76312	0.682606	0.623039
	RNAiCYSP6#1-1	17.33	17.6007	17.3278	17.4195	25.3201	25.3124	25.8381	7.90056	7.89292	8.41863	8.0707	-1.00981	2.01364
	RNAiCYSP6#1-2	17.7601	17.4598	17.93	17.7166	25.6491	25.3538	25.8703	7.9325	7.63715	8.15362	7.90776	-1.17276	2.25442	2.14052	0.120911
	RNAiCYSP6#1-3	17.3817	17.7748	17.1538	17.4368	25.6459	25.0642	25.5217	8.20912	7.62742	8.08493	7.97382	-1.10669	2.15351
	RNAiCYSP6#5-1	17.5756	17.4023	17.625	17.5343	25.6001	25.4298	25.7398	8.06579	7.89551	8.20549	8.0556	-1.02491	2.03484
	RNAiCYSP6#5-2	17.6019	17.9142	17.8822	17.7994	25.393	25.5319	25.4707	7.59359	7.73249	7.67127	7.66578	-1.41473	2.6661	2.16303	0.452799
	RNAiCYSP6#5-3	17.192	17.4382	17.1261	17.2521	25.2721	25.2415	25.9687	8.02004	7.98945	8.71666	8.24205	-0.838462	1.78814
	OECYSP6#1-1	17.5689	17.4256	17.5485	17.5143	29.8072	29.4696	29.6277	12.2929	11.9553	12.1134	12.1205	3.04	0.121582
	OECYSP6#1-2	17.1197	17.6488	17.3194	17.3627	29.8125	29.5991	29.4845	12.4498	12.2365	12.1219	12.2694	3.18887	0.109662	0.128536	0.0231484
	OECYSP6#1-3	17.6403	17.2897	17.9293	17.6197	29.8245	29.1502	29.2128	12.2047	11.5305	11.5931	11.7761	2.69559	0.154364
	OECYSP6#6-1	17.5168	17.8731	17.7312	17.707	29.7476	29.6156	29.9958	12.0406	11.9086	12.2887	12.0793	2.99877	0.125107
	OECYSP6#6-2	17.604	17.5378	17.4431	17.5283	29.4589	29.7485	29.5211	11.9306	12.2202	11.9928	12.0479	2.96735	0.127861	0.120841	0.00986971
	OECYSP6#6-3	17.2657	17.1715	17.4076	17.2816	29.8653	29.2552	29.5367	12.5836	11.9736	12.2551	12.2708	3.19026	0.109556
	21天
	WT-1	17.591	17.802	17.9176	17.7702	25.1329	25.6291	25.129	7.36277	7.85889	7.35884	7.52683	-1.55368	2.93565
	WT-2	17.5815	17.2481	17.3877	17.4058	25.3713	25.9196	25.8872	7.96551	8.51386	8.48143	8.32027	-0.760246	1.69378	2.37169	0.628729
	WT-3	17.9002	17.8321	17.6363	17.7895	25.9059	25.2836	25.4798	8.11633	7.49409	7.69026	7.76689	-1.31362	2.48564
	RNAiCYSP6#1-1	17.6727	17.3781	17.338	17.4629	23.8281	23.4125	23.3414	6.36514	5.94959	5.87846	6.0644	-3.01611	8.08986
	RNAiCYSP6#1-2	17.3167	17.2739	17.3099	17.3002	23.181	23.1771	23.4911	5.88082	5.87691	6.19093	5.98289	-3.09762	8.56008	8.79664	0.850113
	RNAiCYSP6#1-3	17.6373	17.5668	17.6415	17.6152	23.1887	23.5174	23.5293	5.57348	5.90217	5.91413	5.79659	-3.28392	9.73998
	RNAiCYSP6#5-1	17.7993	17.9046	17.2596	17.6545	23.6892	23.6173	23.7495	6.03476	5.96283	6.09502	6.03087	-3.04964	8.28005
	RNAiCYSP6#5-2	17.3122	17.7584	17.1547	17.4085	23.393	23.3204	23.9781	5.98456	5.91194	6.56966	6.15539	-2.92513	7.5954	8.31788	0.742122
	RNAiCYSP6#5-3	17.7261	17.5855	17.6914	17.6677	23.718	23.116	23.8632	6.05038	5.44838	6.19556	5.89811	-3.18241	9.07819
	OECYSP6#1-1	17.7148	17.6941	18.1628	17.8572	27.6635	27.3485	27.4864	9.80629	9.49122	9.6292	9.64224	0.561722	0.677493
	OECYSP6#1-2	17.4553	17.4785	17.4321	17.4553	27.2657	27.5408	27.8085	9.8104	10.0855	10.3532	10.083	1.00253	0.499123	0.621984	0.106566
	OECYSP6#1-3	17.586	17.7015	17.9045	17.7307	27.6819	27.103	27.2588	9.95121	9.37236	9.52813	9.61723	0.53672	0.689336
	OECYSP6#6-1	17.6855	17.3914	17.3624	17.4798	27.5261	27.5309	27.4852	10.0463	10.0511	10.0054	10.0343	0.953748	0.51629
	OECYSP6#6-2	17.1088	17.2581	17.1192	17.162	27.9418	27.25	27.0609	10.7798	10.088	9.89886	10.2555	1.17503	0.442875	0.527193	0.0902657
	OECYSP6#6-3	17.21	17.4379	17.6016	17.4165	27.1727	27.0825	27.288	9.7562	9.66602	9.87147	9.76456	0.68405	0.622416
						STDEV
		7 d	14 d	21 d		7 d	14 d	21 d
	WT	1	0.601932	2.37169		0.272619	0.0285108	0.628729
	RNAiCYSP6 #1	1.99324	2.14052	8.79664		0.207649	0.120911	0.850113
	RNAiCYSP6 #5	2.54509	2.16303	8.31788		0.2898	0.452799	0.742122
	OECYSP6 #1	0.393166	0.128536	0.621984		0.151513	0.0231484	0.106566
	OECYSP6 #6	0.290078	0.120841	0.527193		0.0397194	0.00986971	0.0902657

## Sheet: Figure 5
(A)
		IntDen	IntDen	IntDen				AVERAGE	STDEV
	（-）	1044681	980679	1041675	1	0.938735	0.997123	0.978619	0.0345705
	His	1147687	1253999	1233633	1.0986	1.2787	1.18428	1.18719	0.0900876
	CRP-His	688927	690017	698153	0.659462	0.703611	0.670222	0.677765	0.0230213
	E64	2315	2013	2210	0.00221599	0.00205266	0.00212158	0.00213008	8.19946e-05
	（-）	1145	1542	1365	0.00109603	0.00157238	0.00131039	0.00132627	0.000238572
	His	2021	2289	2146	0.00193456	0.0023341	0.00206014	0.0021096	0.000204308
	CRP-His	1156	1369	1456	0.00110656	0.00139597	0.00139775	0.00130009	0.000167608
	E64	2365	2563	2214	0.00226385	0.0026135	0.00212542	0.00233426	0.000251538
(C)		IntDen	IntDen	IntDen				AVERAGE	STDEV
	0.2	414397	426540	405133	1	1.0293	0.977645	1.00232	0.0259068
	0.4	795163	791360	774732	1.91884	1.8553	1.91229	1.89548	0.0349487
	0.8	1253876	1258914	1225697	3.02578	2.95146	3.02542	3.00089	0.0428084
(D)	anti-His	input-1	IntDen	IntDen	IntDen	AVERAGE					STDEV
		input-10	139530	140099	139818	139816	1	1.00408	1.00206	1	0.00203904
		input-100	493002	488591	491241	490945	3.5333	3.48747	3.51343	3.51137	0.0229849
		GST Pull-down-1	833886	830483	842759	835709	5.97639	5.92783	6.02754	5.97722	0.0498623
		GST Pull-down-10	225901	229234	244077	233071	1	1.01475	1.08046	1	0.0428345
		GST Pull-down-100	541411	541411	549645	544156	2.39667	2.36183	2.25193	2.33472	0.0755435
	anti-GST	input-1	748172	748172	737189	744511	3.31195	3.26379	3.02031	3.19436	0.156339
		input-10	557155	556913	557155	557074	1	0.999566	1	1	0.000250772
		input-100	610698	615330	610661	612230	1.0961	1.10489	1.09603	1.09901	0.00509625
		GST Pull-down-1	539034	544746	545125	542968	0.967476	0.978153	0.978408	0.974678	0.00623937
		GST Pull-down-10	678572	689440	680121	682711	1	1.01602	1.00228	1	0.00866338
		GST Pull-down-100	777818	781093	762117	773676	1.13294	1.12056	1.13324	1.13324	0.00723503
	anti-GFP	input-1	696827	696172	698760	697253	1.00976	1.02741	1.0213	1.0213	0.00895873
		input-10	651895	656385	649568	652616	1	1.00689	0.99643	1	0.00531561
		input-100	692608	692634	695452	693565	1.06245	1.05523	1.07064	1.06277	0.0077112
		GST Pull-down-1	616039	656183	616039	629420	0.944997	0.999692	0.948383	0.964357	0.0306477
		GST Pull-down-10	254406	259293	248424	254041	1	1.01921	0.976486	0.998565	0.0213976
		GST Pull-down-100	192765	192757	193062	192861	0.757706	0.743395	0.777147	0.759416	0.0169411
			105357	105247	105295	105300	0.414129	0.4059	0.423852	0.414627	0.00898638
(E)		IntDen	IntDen	IntDen				AVERAGE	STDEV
	1	3459794	3507506	3459503	1	1.01379	0.999916	1.00457	0.00798629
	2	1693051	1622546	1726584	0.48935	0.462593	0.499084	0.483676	0.0188962
	3	3233	3022	3110	0.000934449	0.000861581	0.000898973	0.000898334	3.64381e-05
	4	2445	2440	2321	0.000706689	0.000695651	0.000670906	0.000691082	1.83242e-05
	5	1522034	1446542	1592324	0.43992	0.412413	0.460275	0.437536	0.0240199
	6	539307	586323	565485	0.155878	0.167162	0.163458	0.162166	0.00575189

## Sheet: Figure 6
(C)		IntDen	IntDen	IntDen				AVERAGE	STDEV
	0.2	167452	169369	165706	1	1.01145	0.989573	1.00034	0.0109414
	0.4	357135	361990	359616	2.13276	2.13729	2.17021	2.14675	0.0204379
	0.8	530685	529895	530685	3.16918	3.12864	3.20257	3.1668	0.0370212
(E)
		IntDen	IntDen	IntDen				平均值	STDEV
	1	1571206	1594919	1540623	1	1.01509	0.980535	0.998543	0.0173245
	2	911409	943305	936048	0.58007	0.591444	0.607578	0.59303	0.0138224
	3	3695	3303	2832	0.0023517	0.00207095	0.00183822	0.00208696	0.000257113
	4	3913	3557	3965	0.00249044	0.00223021	0.00257363	0.00243143	0.000179158
	5	808452	880028	863192	0.514542	0.55177	0.560288	0.5422	0.0243278
	6	287169	237169	290623	0.18277	0.148703	0.18864	0.173371	0.0215638
(G)		ct1	ct2	ct3		mean ct	delta ct	delta delta ct		fold change
	CDC
	BSMV:00-1	19.4578	19.4886	19.4998		19.4821
	BSMV:00-2	19.5793	19.4113	19.3986		19.4631
	BSMV:00-3	19.4948	19.4758	19.5025		19.4911
	BSMV:00-4	19.39	19.4795	19.4447		19.4381
	BSMV:00-5	19.4792	19.4375	19.4315		19.4494
	BSMV:00-6	19.3532	19.2875	19.3972		19.346
	BSMV:TaCYSP6-1	19.5778	19.5673	19.5479		19.5643
	BSMV:TaCYSP6-2	19.3778	19.3855	19.3117		19.3583
	BSMV:TaCYSP6-3	19.5924	19.6513	19.5503		19.598
	BSMV:TaCYSP6-4	19.7913	19.8236	19.8481		19.821
	BSMV:TaCYSP6-5	19.7878	19.7768	19.8266		19.7971
	BSMV:TaCYSP6-6	19.4977	19.4218	19.5027		19.4741
	BSMV:TaTaPIRIN-1	19.6603	19.6746	19.6735		19.6695
	BSMV:TaTaPIRIN-2	19.7353	19.7384	17.7436		19.0724
	BSMV:TaTaPIRIN-3	19.8128	19.8323	19.8137		19.8196
	BSMV:TaTaPIRIN-4	19.8035	19.8129	19.7616		19.7927
	BSMV:TaTaPIRIN-5	19.8372	19.9054	19.8502		19.8643
	BSMV:TaTaPIRIN-6	19.644	19.721	19.723		19.696
		ct1	ct2	ct3	CDC	mean ct	delta ct	AVERAGE	delta delta ct	fold change	AVERAGE	STDEV
	CWMV CP
	BSMV:00-1	24.937	24.998	24.9364	19.4821	24.9571	5.47508	5.34992	0.125152	0.916908	1.00476	0.109923
	BSMV:00-2	24.7014	24.6624	24.8167	19.4631	24.7268	5.26375		-0.0861775	1.06155
	BSMV:00-3	24.8934	24.9363	24.9808	19.4911	24.9369	5.4458		0.0958791	0.935702
	BSMV:00-4	24.7954	24.7616	24.7868	19.4381	24.7812	5.34318		-0.00674819	1.00469
	BSMV:00-5	24.9146	24.9711	24.9015	19.4494	24.9291	5.47969		0.129762	0.913982
	BSMV:00-6	24.4669	24.3987	24.4485	19.346	24.438	5.09206		-0.257868	1.19571
	BSMV:TaCYSP6-1	23.6943	23.5697	23.6256	19.5643	23.6299	4.06556		-1.28436	2.43574	2.49398	0.372177
	BSMV:TaCYSP6-2	23.2922	23.2804	24.2866	19.3583	23.6197	4.26141		-1.08851	2.12654
	BSMV:TaCYSP6-3	23.5906	23.5871	23.5919	19.598	23.5898	3.99181		-1.35811	2.56349
	BSMV:TaCYSP6-4	23.5586	23.5528	23.5452	19.821	23.5522	3.7312		-1.61873	3.07104
	BSMV:TaCYSP6-5	23.7121	23.7057	23.7351	19.7971	23.7176	3.92054		-1.42939	2.69332
	BSMV:TaCYSP6-6	23.7519	23.8195	23.7439	19.4741	23.7718	4.2977		-1.05223	2.07373
	BSMV:TaTaPIRIN-1	22.8571	22.8374	22.6187	19.6695	22.771	3.10159		-2.24834	4.75135	4.7742	0.625495
	BSMV:TaTaPIRIN-2	22.3133	22.3184	22.4156	19.0724	22.3491	3.27667		-2.07325	4.20835
	BSMV:TaTaPIRIN-3	22.8803	22.9159	23.8438	19.8196	23.2133	3.39373		-1.95619	3.88036
	BSMV:TaTaPIRIN-4	22.6588	22.8115	22.9748	19.7927	22.815	3.02232		-2.3276	5.0197
	BSMV:TaTaPIRIN-5	22.7756	22.8443	22.6701	19.8643	22.7633	2.89905		-2.45087	5.46746
	BSMV:TaTaPIRIN-6	22.6097	22.6238	22.6716	19.696	22.635	2.93905		-2.41087	5.31796
		BSMV:00	BSMV:TaCYSP6	BSMV:TaPIRIN
	AVERAGE	1.00476	2.49398	4.7742
		0.916908	2.43574	5.98632
		1.06155	2.12654	4.20835
		0.935702	2.56349	3.88036
		1.00469	3.07104	5.0197
		0.913982	2.69332	5.46746
		1.19571	2.07373	5.31796
	STDEV	0.109923	0.372177	0.625495

## Sheet: Figure S1
(A）	UBC	1	2	3		AVERAGE	DCT	1	2	3	AVERAGE	DDCT	1	2	3	fold change	1	2	3	AVERAGE	STDEV
	WT	19.7073	19.6934	19.6816	19.6573	19.6849
	RNAiPIR#1	19.5682	19.5967	19.5609	19.6813	19.6018
	RNAiPIR#2	19.5902	19.7047	19.7055	19.6783	19.6697
	RNAiPIR#7	19.6733	19.5814	19.45	19.5339	19.5597
	PIRIN
	WT	20.385	20.434	20.422	20.2643		0.700133	0.749075	0.737103	0.579434	0.691436	0.00869656	0.0576391	0.0456667	-0.112002	0.99399	0.960835	0.968842	1.08073	1.0011	0.0549329
	RNAiPIR#1	22.4052	22.1985	22.0704	22.6986		2.80341	2.5967	2.4686	3.09681		2.11197	1.90527	1.77716	2.40537	0.23133	0.266967	0.291757	0.18876	0.244704	0.0447889
	RNAiPIR#2	21.9562	22.0108	21.8974	21.9858		2.28656	2.34113	2.22773	2.31615		1.59513	1.6497	1.5363	1.62471	0.330993	0.318707	0.344769	0.324275	0.329686	0.0112402
	RNAiPIR#7	22.065	22.3762	22.1065	22.189		2.50533	2.81658	2.54684	2.62931		1.8139	2.12515	1.8554	1.93787	0.284422	0.229228	0.276356	0.261001	0.262752	0.0243693
		fold change	STDEV
	WT	1.0011	0.0549329
	RNAiPIR#1	0.244704	0.0447889
	RNAiPIR#2	0.329686	0.0112402
	RNAiPIR#7	0.262752	0.0243693
(B)	UBC
	WT	19.6894	19.7735	19.633	19.6945	19.6976
	OEPIR#4	19.7349	19.6819	19.7308	19.6641	19.7029
	OEPIR#7	19.593	19.7507	19.676	19.7224	19.6855
	OEPIR#12	19.2289	19.2289	19.1778	19.2086	19.211
	PIRIN
	WT	19.9711	19.988	19.9162	19.986		0.273535	0.290355	0.218573	0.288399	0.267715	0.00581934	0.0226398	-0.0491424	0.0206833	0.995974	0.98443	1.03465	0.985766	1.0002	0.023535
	OEPIR#4	16.703	16.8559	16.8564	16.86		-2.99994	-2.84706	-2.84655	-2.84297		-3.26765	-3.11477	-3.11427	-3.11068	9.63078	8.66242	8.6594	8.63791	8.89763	0.488889
	OEPIR#7	17.6623	17.6387	17.7084	17.7668		-2.02323	-2.04678	-1.97709	-1.9187		-2.29095	-2.31449	-2.24481	-2.18642	4.89378	4.9743	4.73975	4.55175	4.78989	0.186215
	OEPIR#12	16.7595	16.709	16.8331	16.7983		-2.4515	-2.50199	-2.37797	-2.4127		-2.71922	-2.76971	-2.64569	-2.68042	6.58515	6.81971	6.25795	6.4104	6.5183	0.241343
		fold change	STDEV
	WT	1.0002	0.023535
	OEPIR#4	8.89763	0.488889
	OEPIR#7	4.78989	0.186215
	OEPIR#12	6.5183	0.241343
（I)	UBC-(-)CWMV-1	17.6718	17.5753	17.8074	17.6686	0.0955372	17.6808
	UBC-(-)CWMV-2	17.4223	17.4974	17.5197	17.6572	0.0980293	17.5241
	UBC-(-)CWMV-3	18.032	17.8494	17.7548	18.0182	0.134539	17.9136
	UBC-(+)CWMV-1	17.6598	17.4462	17.618	17.2391	0.191585	17.4908
	UBC-(+)CWMV-2	17.7931	17.7503	17.7559	17.7168	0.0312549	17.754
	UBC-(+)CWMV-3	17.8224	17.8757	17.6262	17.6256	0.13066	17.7375
	NbPirin-(-)CWMV-1		30.2721	30.1666	30.3343	0.0847767	30.2577	17.6808	12.5769	12.4106	0.166264	0.891148
	NbPirin-(-)CWMV-2		29.8278	29.8122	29.8658	0.0275757	29.8353	17.5241	12.3111		-0.0994913	1.0714	1	0.0978709
	NbPirin-(-)CWMV-3		30.9038	30.1147	29.7538	0.588115	30.2574	17.9136	12.3438		-0.0667724	1.04737
	NbPirin-(+)CWMV-1	28.5059	28.8031	28.3356	28.859	0.247947	28.6259	17.4908	11.1351	12.5604	-1.42526	2.68563
	NbPirin-(+)CWMV-2	29.2481	29.263	29.2895	29.1097	0.0804232	29.2276	17.754	11.4735	12.5604	-1.08683	2.12407	2.45308	0.292941
	NbPirin-(+)CWMV-3	29.0104	28.7756		29.0568	0.150763	28.9476	17.7375	11.2101	12.5604	-1.35024	2.54954
	NbPirin
		-CWMV	+CWMV
	AVERAGE	1	2.45308
	STDEV	0.292941	0.0978709
(J)		UBC			平均值	pirin			DCT			平均值	DDCT	fold change	平均值	STDEV
	WT-1	17.6532	17.5279	17.8167	17.6659	19.08	18.7181	18.9334	1.41407	1.05219	1.26745
	WT-2	17.6793	17.8251	17.7274	17.7439	18.7305	19.1914	19.3639	0.986572	1.44747	1.61997	1.2305	0	1	1	0.332564
	WT-3	17.5444	17.6368	17.5514	17.5775	18.0974	19.1387	18.7834	0.519829	1.56112	1.20585
	RNAiPIRIN#1-1	17.6498	17.1345	17.6231	17.4692	20.9015	20.2765	20.4115	3.43238	2.80734	2.9424	3.06071	1.8302	0.281225
	RNAiPIRIN#1-2	17.2245	17.5797	17.7517	17.5186	20.8211	20.7431	20.1114	3.30245	3.22448	2.59275	3.03989	1.80939	0.285311	0.287307	0.00651904
	RNAiPIRIN#1-3	17.1083	17.8216	17.5006	17.4768	20.0394	20.5273	20.8333	2.56254	3.05047	3.35647	2.98983	1.75933	0.295386
	RNAiPIRIN#2-1	17.3298	17.2704	17.2077	17.2693	20.9589	20.4479	20.3334	3.68961	3.17857	3.06414	3.31077	2.08027	0.23647
	RNAiPIRIN#2-2	17.5248	17.1869	17.2072	17.3063	20.7846	20.4879	20.9861	3.47832	3.18157	3.67986	3.44658	2.21608	0.215225	0.252623	0.0425542
	RNAiPIRIN#2-3	17.6072	17.4616	17.2825	17.4504	20.2751	20.5008	20.3896	2.82468	3.05038	2.93919	2.93808	1.70758	0.306173
	OEPIRIN#4-1	17.684	17.6528	16.5956	17.3108	14.5708	14.3957	14.8545	-2.73995	-2.9151	-2.45632	-2.70379	-3.9343	15.2877
	OEPIRIN#4-2	17.6219	17.6012	17.3272	17.5168	14.3345	14.5061	14.7332	-3.18232	-3.01068	-2.78357	-2.99219	-4.22269	18.6705	18.5399	3.18891
	OEPIRIN#4-3	17.383	17.6866	17.666	17.5786	14.4981	14.3994	14.2184	-3.08043	-3.17912	-3.36012	-3.20656	-4.43706	21.6615
	OEPIRIN#7-1	17.4215	17.6388	17.3498	17.47	14.9527	14.6194	15.1497	-2.51729	-2.85059	-2.32037	-2.56275	-3.79325	13.8638
	OEPIRIN#7-2	18.0707	17.6393	17.4595	17.7232	14.1311	14.8419	14.9431	-3.59212	-2.88126	-2.78007	-3.08449	-4.31499	19.904	16.9505	3.0223
	OEPIRIN#7-3	17.8695	17.826	17.6716	17.789	14.8369	14.9727	14.9653	-2.95209	-2.81634	-2.82371	-2.86405	-4.09455	17.0837
		NbPIRIN	STDEV
	WT	1	0.332564
	RNAiPIRIN #1	0.287307	0.00651904
	RNAiPIRIN #2	0.252623	0.0425542
	OEPIRIN #4	18.5399	3.18891
	OEPIRIN #7	16.9505	3.0223

## Sheet: Figure S2
（B)		IntDen	IntDen	IntDen	平均值			平均值	STDEV
	GFP-1	407504	412947	406991	409147		1.32358
	GFP-2	252788	253048	250547	252128	309121	0.815627	1	0.251458
	GFP-3	265727	267883	264656	266089		0.860791
	NbCYSP6CHN-GFP-1	368642	364735	366819	366732		1.16731
	NbCYSP6CHN-GFP-2	295602	296835	296928	296455	314168	0.943618	1.01633	0.147439
	NbCYSP6CHN-GFP-3	279785	279993	278177	279318		0.889072
	NbCYSP6-GFP-1	174415	176548	176652	175872		1.07291
	NbCYSP6-GFP-2	128211	127737	129180	128376	163920	0.783164	0.530277	0.191113
	NbCYSP6-GFP-3	187217	187878	187440	187512		1.14392
										The corresponding original blots
		平均值	STDEV
	GFP	1	0.251458
	NbCYSP6CHN-GFP	1.01633	0.147439
	NbCYSP6-GFP	0.530277	0.191113
		Area	Mean	Min	Max	IntDen	IntDen	IntDen	Average				平均值	STDEV
	（-）	9063	105.409	41	255	178609	209133	286776	224839	0.794385	0.930144	1.27547	1	0.248034
	GST	9063	98.651	41	255	237241	242419	280142		1.32827	1.15916	0.976867	1.15477	0.175743
	PIRIN-GST	9063	220.65	41	255	467087	581046	657927		2.61514	2.77836	2.29422	2.56257	0.246312
	E64	9063	1.229	0	3	225	202	252		0.00125973	0.000965893	0.000878735	0.00103479	0.000199625
	（-）	9063	0.781	0	2	198	230	262		0.00110857	0.00109978	0.000913605	0.00104065	0.000110112
	GST	9063	1.589	0	5	318	452	375		0.00178043	0.0021613	0.00130764	0.00174979	0.000427655
	PIRIN-GST	9063	1.511	0	4	307	441	265		0.00171884	0.00210871	0.000924066	0.00158387	0.000603743
	E64	9063	0.781	0	2	208	122	102		0.00116455	0.000583361	0.000355678	0.000701198	0.000417115
		平均值	STDEV
	（-）	1	0.248034
	GST	1.15477	0.175743
	PIRIN-GST	2.56257	0.246312
	E64	0.00103479	0.000199625
	（-）	0.00104065	0.000110112
	GST	0.00174979	0.000427655
	PIRIN-GST	0.00158387	0.000603743
	E64	0.000701198	0.000417115
	The corresponding original blots

## Sheet: Figure S3
(A)						AVERAGE	DCT				AVERAGE	DDCT				fold change				AVERAGE	STDEV
		1	2	3	4		1	2	3	4		1	2	3	4	1	2	3	4
	WT	20.7969	20.7185	20.734	20.7742	20.7559
	RNAiCYSP6#1	20.2111	20.2082	20.1924	20.2237	20.2089
	RNAiCYSP6#5	20.1827	20.254	20.362	20.2203	20.2547
	OECYSP6#1	20.6879	20.5539	20.5345	20.6146	20.5977
	OECYSP6#6	20.2945	20.3921	20.3422	20.3107	20.3349
	WT	23.703	23.7497	23.7169	23.754		2.94711	2.99383	2.96099	2.99811	2.97501	-0.0279008	0.0188235	-0.014021	0.0230983	1.01953	0.987037	1.00977	0.984117	1.00011	0.0172912
	RNAiCYSP6#1	25.3965	25.5251	25.3758	25.4449		5.18764	5.31628	5.16694	5.23607		2.21263	2.34127	2.19193	2.26106	0.215741	0.197336	0.218859	0.208619	0.210139	0.00955044
	RNAiCYSP6#5	24.8128	24.6191	24.4201	24.5591		4.55804	4.36436	4.16538	4.30432		1.58303	1.38935	1.19037	1.32931	0.333781	0.381736	0.438192	0.397958	0.387917	0.0431944
	OECYSP6#1	20.3428	20.3344	20.344	20.3944		-0.254901	-0.263389	-0.253713	-0.203308		-3.22991	-3.2384	-3.22872	-3.17832	9.38211	9.43747	9.37438	9.05252	9.31162	0.175005
	OECYSP6#6	19.9122	19.78	19.8387	19.7168		-0.422661	-0.554945	-0.496168	-0.618064		-3.39767	-3.52996	-3.47118	-3.59307	10.539	11.5511	11.0899	12.0677	11.3119	0.651913
		fold change	STDEV
	WT	1.00011	0.0172912
	RNAiCYSP6#1	0.210139	0.00955044
	RNAiCYSP6#5	0.387917	0.0431944
	OECYSP6#1	9.31162	0.175005
	OECYSP6#6	11.3119	0.651913
(E)		UBC			平均值	CYSP6			DCT			平均值	DDCT	fold change	平均值	STDEV
	WT-1	17.5983	17.17	17.7236	17.4973	20.393	20.9225	20.8577	2.89574	3.42518	3.36039
	WT-2	17.5472	17.9334	17.9861	17.8222	20.2481	20.8814	20.981	2.42594	3.05924	3.15876	2.90263	0	1	1	0.360142
	WT-3	18.0473	18.2381	18.1823	18.1559	20.8766	20.6463	20.7432	2.72068	2.49042	2.5873
	RNAiCYSP6#1-1	17.9831	17.6273	17.2682	17.6262	22.2153	22.5093	22.6311	4.58905	4.88313	5.00492	4.8257	1.92307	0.263693
	RNAiCYSP6#1-2	17.9343	17.1317	17.7811	17.6157	23.1604	23.5438	23.7674	5.54473	5.92808	6.15168	5.87483	2.9722	0.127432	0.196329	0.0609494
	RNAiCYSP6#1-3	17.5504	17.6404	17.6226	17.6045	22.8614	22.5791	23.093	5.25696	4.97466	5.48857	5.24006	2.33743	0.197862
	RNAiCYSP6#5-1	17.8994	18.0834	17.358	17.7803	22.9837	22.6312	21.9393	5.20346	4.85095	4.15903	4.73781	1.83519	0.280255
	RNAiCYSP6#5-2	17.9781	17.975	17.6415	17.8649	22.7938	22.6942	22.0154	4.92887	4.82929	4.15055	4.63623	1.73361	0.3007	0.298645	0.0156105
	RNAiCYSP6#5-3	17.9673	17.6746	17.8084	17.8168	22.1605	22.4269	22.5708	4.34373	4.61011	4.75405	4.5693	1.66667	0.31498
	OECYSP6#1-1	17.8337	17.1571	17.523	17.5046	16.9873	16.2932	16.7221	-0.517385	-1.2114	-0.782569	-0.837118	-3.73975	13.359
	OECYSP6#1-2	17.1117	17.5745	17.4496	17.3786	16.5791	16.5122	16.9962	-0.799523	-0.866435	-0.382415	-0.682791	-3.58542	12.0038	14.1296	2.59823
	OECYSP6#1-3	17.9853	17.6894	17.4312	17.702	16.3234	16.5337	16.6877	-1.37858	-1.16824	-1.01429	-1.18703	-4.08966	17.0259
	OECYSP6#6-1	17.9756	17.4853	17.3691	17.61	16.2642	16.3054	16.4078	-1.34581	-1.30453	-1.20213	-1.28416	-4.18679	18.2116
	OECYSP6#6-2	17.2228	17.2814	17.3093	17.2711	16.6617	16.5472	16.7955	-0.609424	-0.723903	-0.475672	-0.602999	-3.50563	11.3579	15.4657	3.62415
	OECYSP6#6-3	17.0597	17.6802	17.4529	17.3976	16.1987	16.379	16.1046	-1.19889	-1.01857	-1.29296	-1.17014	-4.07277	16.8277
		NbCYSP6	STDEV
	WT	1	0.360142
	RNAiCYSP6 #1	0.196329	0.0609494
	RNAiCYSP6 #5	0.298645	0.0156105
	OECYSP6 #1	14.1296	2.59823
	OECYSP6 #6	15.4657	3.62415

## Sheet: Figure S6
(A)						STDEV	AVERAGE
	CDC-(-)CWMV-1	17.9907	18.0471	17.982	17.9432	0.0428858	17.9908
	CDC-(-)CWMV-2	18.0063	17.9376	18.1656	18.1806	0.119618	18.0725
	CDC-(-)CWMV-3	18.2268	18.0883	18.1628	17.945	0.121151	18.1057
	CDC-(-)CWMV-4	17.6718	17.5753	17.8074	17.6686	0.0955372	17.6808
	CDC-(-)CWMV-5	17.4223	17.4974	17.5197	17.6572	0.0980293	17.5241
	CDC-(-)CWMV-6	18.032	17.8494	17.7548	18.0182	0.134539	17.9136
	CDC-(+)CWMV-1	17.7421	17.7367	17.9368	18.0027	0.135691	17.8546
	CDC-(+)CWMV-2	17.916	18.0135	17.8437	17.8357	0.0825427	17.9022
	CDC-(+)CWMV-3	17.8817	17.8064		17.8393	0.0377656	17.8425
	CDC-(+)CWMV-4	17.6598	17.4462	17.618	17.2391	0.191585	17.4908
	CDC-(+)CWMV-5	17.7931	17.7503	17.7559	17.7168	0.0312549	17.754
	CDC-(+)CWMV-6	17.8224	17.8757	17.6262	17.6256	0.13066	17.7375	DCT	AVERAGE	DDCT	Fold change	AVERAGE	STDEV
	TaPIRIN-(-)CWMV-1	30.65	30.686	30.5807	30.6956	0.0520927	30.6531	12.6623	12.5006	0.162308	0.893594	1.01254	0.181531
	TaPIRIN-(-)CWMV-2	30.9505	30.9504	30.6856	30.4359	0.247008	30.7556	12.6831		0.183093	0.880813
	TaPIRIN-(-)CWMV-3	30.7601	30.8084	30.2797	30.2896	0.289153	30.5344	12.4287		-0.0712676	1.05064
	TaPIRIN-(-)CWMV-4	30.45	30.4721	30.3666	30.5343	0.0693259	30.4557	12.775		0.274967	0.826469
	TaPIRIN-(-)CWMV-5	29.65	29.5278	29.7122	29.6658	0.0786702	29.639	12.1148		-0.38519	1.30603
	TaPIRIN-(-)CWMV-6	30.24	30.9038	30.1147	29.7538	0.480273	30.2531	12.3395		-0.160514	1.11769
	TaPIRIN-(+)CWMV-1	29.23	29.091	29.2958	29.3229	0.103582	29.2349	11.3804		-1.11962	2.1729	2.27462	0.198353
	TaPIRIN-(+)CWMV-2	29.8963	29.7288	28.7644	28.5244	0.684952	29.2285	11.3262		-1.17376	2.25599
	TaPIRIN-(+)CWMV-3	28.8654	29.325	29.2528	29.4654	0.256839	29.2272	11.3847		-1.1153	2.1664
	TaPIRIN-(+)CWMV-4	28.5059	28.8031	28.3356	28.859	0.247947	28.6259	11.1351		-1.36489	2.57557
	TaPIRIN-(+)CWMV-5	29.2481	29.263	29.2895	29.1097	0.0804232	29.2276	11.4735		-1.02647	2.03703
	TaPIRIN-(+)CWMV-6	29.0104	28.7756	28.96	29.0568	0.123253	28.9507	11.2132		-1.28678	2.43982
			-CWMV	+CWMV
		AVERAGE	1.01224	2.27462
		1	0.893594	2.1729
		2	0.880813	2.25599
		3	1.05064	2.1664
		4	0.826469	2.57557
		5	1.30603	2.03703
		6	1.11769	2.43982
		STDEV	0.182537	0.199494
(D)		ct1	ct2	ct3		mean CT
	CDC
	BSMV:00-1	19.89	19.8795	19.8447		19.8714
	BSMV:00-2	19.8792	19.8375	19.8315		19.8494
	BSMV:00-3	19.8532	19.8875	19.7972		19.846
	BSMV:00-4	19.5266	19.66	19.5367		19.5745
	BSMV:00-5	19.8016	19.892	19.8819		19.8585
	BSMV:00-6	19.8741	19.9022	19.8272		19.8678
	BSMV:TaTaPIRIN-1	19.7954	19.7616	19.8068		19.7879
	BSMV:TaTaPIRIN-2	19.9146	19.9711	19.9015		19.9291
	BSMV:TaTaPIRIN-3	19.8669	19.8987	19.8485		19.8714
	BSMV:TaTaPIRIN-4	19.8693	19.8579	19.8283		19.8518
	BSMV:TaTaPIRIN-5	19.7168	19.6987	19.6391		19.6849
	BSMV:TaTaPIRIN-6	19.8521	19.8798	19.8775		19.8698
		ct1	ct2	ct3	CDC mean CT	mean CT	DCT	AVERAGE	DDCT	fold change	fold change AVERAGE	STDEV
	TaPIRIN
	BSMV:00-1	26.238	26.2692	26.2582	19.8714	26.2551	6.38371	6.47611	-0.0923999	1.06614	1.00334	0.0899749
	BSMV:00-2	26.126	26.1505	26.1344	19.8494	26.137	6.28759		-0.188522	1.1396
	BSMV:00-3	26.3863	26.3241	26.4095	19.846	26.3733	6.52732		0.0512017	0.965132
	BSMV:00-4	26.0821	26.036	26.0979	19.5745	26.072	6.49753		0.021411	0.985269
	BSMV:00-5	26.4874	26.5357	26.5476	19.8585	26.5236	6.66509		0.188976	0.877228
	BSMV:00-6	26.417	26.3564	26.3165	19.8678	26.3633	6.49545		0.0193331	0.986689
	BSMV:TaTaPIRIN-1	27.9603	27.9823	28.0501	19.7879	27.9976	8.20966		1.73355	0.300711		0.0467985
	BSMV:TaTaPIRIN-2	27.7299	27.6736	27.7536	19.9291	27.719	7.78994		1.31383	0.402253		0.0411134
	BSMV:TaTaPIRIN-3	27.7189	27.6237	27.7454	19.8714	27.696	7.82463		1.34852	0.392695		0.0639726
	BSMV:TaTaPIRIN-4	29.9481	29.9549	29.9052	19.8518	29.9361	10.0842		3.60811	0.0820069		0.0269545
	BSMV:TaTaPIRIN-5	28.5311	28.7768	28.6458	19.6849	28.6512	8.96636		2.49025	0.177976		0.122939
	BSMV:TaTaPIRIN-6	30.5785	30.5238	30.5489	19.8698	30.5504	10.6806		4.20449	0.0542404		0.027364
		fold change	STDEV
	BSMV:00	1.00334	0.0899749
	BSMV:TaTaPIRIN-1	0.300711	0.0467985
	BSMV:TaTaPIRIN-2	0.375315	0.0411134
	BSMV:TaTaPIRIN-3	0.392695	0.0639726
	BSMV:TaTaPIRIN-4	0.0820069	0.0269545
	BSMV:TaTaPIRIN-5	0.177976	0.122939
	BSMV:TaTaPIRIN-6	0.0542404	0.027364
(E)		ct1	ct2	ct3		mean CT	delta ct	delta delta ct	fold change
	CDC
	BSMV:00-1	19.8578	19.3886	19.7098		19.6521
	BSMV:00-2	19.5793	19.4113	19.3986		19.4631
	BSMV:00-3	19.7948	19.4758	19.5025		19.5911
	BSMV:TaCYSP6-1	19.1778	19.2673	19.1479		19.1977
	BSMV:TaCYSP6-2	20.3778	20.2855	20.2117		20.2917
	BSMV:TaCYSP6-3	19.9924	20.0513	19.9503		19.998
	BSMV:TaCYSP6-4	20.1913	19.9236	20.1481		20.0877
	BSMV:TaCYSP6-5	20.2878	20.0768	19.8266		20.0637
	BSMV:TaCYSP6-6	19.4977	19.3218	19.5027		19.4407
		ct1	ct2	ct3	CDC mean CT	mean CT	DCT	DDCT	fold change	STDEV
	TaCYSP6
	BSMV:00-1	28.1912	28.0671	28.1085	19.6521	28.1223	8.47023	8.63432	1	0.142149
	BSMV:00-2	28.1442	28.0961	28.2875	19.4631	28.176	8.71289
	BSMV:00-3	28.3483	28.3497	28.2346	19.5911	28.3109	8.71984
	BSMV:TaCYSP6-1	29.519	29.7642	29.7956	19.1977	29.6929	10.4953	1.86098	0.275289	0.15147
	BSMV:TaCYSP6-2	30.0866	30.1953	30.139	20.2917	30.1403	9.84864	1.21432	0.430977	0.0543843
	BSMV:TaCYSP6-3	29.5215	29.5881	29.6705	19.998	29.5934	9.59538	0.961061	0.513679	0.0746238
	BSMV:TaCYSP6-4	30.4301	30.414	30.5727	20.0877	30.4723	10.3846	1.7503	0.297241	0.087368
	BSMV:TaCYSP6-5	29.8667	29.8063	29.8316	20.0637	29.8349	9.77117	1.13685	0.454752	0.0303462
	BSMV:TaCYSP6-6	29.0993	29.138	29.1866	19.4407	29.1413	9.70055	1.06623	0.477565	0.0437245
		fold change	STDEV
	BSMV:00	1	0.142149
	BSMV:TaCYSP6-1	0.275289	0.15147
	BSMV:TaCYSP6-2	0.430977	0.0543843
	BSMV:TaCYSP6-3	0.513679	0.0746238
	BSMV:TaCYSP6-4	0.297241	0.087368
	BSMV:TaCYSP6-5	0.454752	0.0303462
	BSMV:TaCYSP6-6	0.477565	0.0437245
